# Supplementary material for: Clinical Cognitive Motor Dissociation: A Case Report Showing How Pitfalls Can Hinder Early Clinical Detection of Awareness
Source: Brain Sci. 2022 Jan 25;12(2):157. doi: 10.3390/brainsci12020157 (PMC8870211; doi:10.3390/brainsci12020157)
Supplement: Supplementary file 1 [file brainsci-12-00157-s001.zip]

Archive with 1 entries (1 files):
- brainsci-1502930-supplementary.pdf
